# Supplementary material for: The Non-Linear Path from Gene Dysfunction to Genetic Disease: Lessons from the MICPCH Mouse Model
Source: Cells. 2022 Mar 28;11(7):1131. doi: 10.3390/cells11071131 (PMC8997851; doi:10.3390/cells11071131)
Supplement: Supplementary file 1 [file cells-11-01131-s001.zip]

Archive with 1 entries (1 files):
- cells-1593431-supplementary.pdf
